# Supplementary material for: Imaging the response to DNA damage in heterochromatin domains reveals core principles of heterochromatin maintenance
Source: Nat Commun. 2021 Apr 23;12:2428. doi: 10.1038/s41467-021-22575-5 (PMC8065061; doi:10.1038/s41467-021-22575-5)
Supplement: Supplementary file 7 — Source Data [file 41467_2021_22575_MOESM7_ESM.zip]

Archive with 429 entries (306 files):
- Raw data/
- Raw data/Supplementary Figures/
- Raw data/Supplementary Figures/.DS_Store
- __MACOSX/
- __MACOSX/Raw data/
- __MACOSX/Raw data/Supplementary Figures/
- __MACOSX/Raw data/Supplementary Figures/._.DS_Store
- Raw data/Supplementary Figures/Supplementary Figure 5/
- Raw data/Supplementary Figures/Supplementary Figure 5/Fig 5a/
- Raw data/Supplementary Figures/Supplementary Figure 5/Fig 5a/MCF7_EdU(a488)_PCNA(a568)_H3K9me3(a647).czi
- Raw data/Supplementary Figures/Supplementary Figure 5/Fig 5b/
- Raw data/Supplementary Figures/Supplementary Figure 5/Fig 5b/MCF7_CAF1(a488)_HP1a(a568)_EdU(a647).czi
- Raw data/Supplementary Figures/Supplementary Figure 5/Fig 5c/
- Raw data/Supplementary Figures/Supplementary Figure 5/Fig 5c/MCF7_EdU(a488)_DAXX(a568)_HP1a(a647).czi
- Raw data/Supplementary Figures/Supplementary Figure 5/Fig 5c/MCF7_HIRA(YFP)_XPA(a568)_H3K9me3(a647).czi
- Raw data/Supplementary Figures/Supplementary Figure 2/
- Raw data/Supplementary Figures/Supplementary Figure 2/Suppl Fig 2d/
- Raw data/Supplementary Figures/Supplementary Figure 2/Suppl Fig 2d/Lamp vs Laser.pzfx
- __MACOSX/Raw data/Supplementary Figures/Supplementary Figure 2/
- __MACOSX/Raw data/Supplementary Figures/Supplementary Figure 2/Suppl Fig 2d/
- __MACOSX/Raw data/Supplementary Figures/Supplementary Figure 2/Suppl Fig 2d/._Lamp vs Laser.pzfx
- Raw data/Supplementary Figures/Supplementary Figure 2/Suppl Fig 2c/
- Raw data/Supplementary Figures/Supplementary Figure 2/Suppl Fig 2c/U2OS_GFP-KU70_gH2AX_XPB_UVAlaser.czi
- Raw data/Supplementary Figures/Supplementary Figure 2/Suppl Fig 2c/U2OS_GFP-KU70_gH2AX_XPB_UVClaser.czi
- Raw data/Supplementary Figures/Supplementary Figure 2/Suppl Fig 2b/
- Raw data/Supplementary Figures/Supplementary Figure 2/Suppl Fig 2b/3T3_mCh-H1.4_CPD(a647)_30min (fixed).czi
- Raw data/Supplementary Figures/Supplementary Figure 2/Suppl Fig 2b/3T3_GFPDDB2_mCh-H1.4_CPD(a647) (fixed).czi
- Raw data/Supplementary Figures/Supplementary Figure 2/Suppl Fig 2b/3T3_mCh-H1.4_30min.czi
- Raw data/Supplementary Figures/Supplementary Figure 2/Suppl Fig 2b/3T3_GFPDDB2_mCh-H1.4_30min.czi
- Raw data/Supplementary Figures/Supplementary Figure 2/.DS_Store
- __MACOSX/Raw data/Supplementary Figures/Supplementary Figure 2/._.DS_Store
- Raw data/Supplementary Figures/Supplementary Figure 2/Suppl Fig 2a/
- Raw data/Supplementary Figures/Supplementary Figure 2/Suppl Fig 2a/3T3_GFPDDB2_CPD(a594)_beforeUVC.czi
- Raw data/Supplementary Figures/Supplementary Figure 2/Suppl Fig 2a/3T3_GFPDDB2_CPD(a594)_afterUVC.czi
- Raw data/Supplementary Figures/Supplementary Figure 3/
- Raw data/Supplementary Figures/Supplementary Figure 3/.DS_Store
- __MACOSX/Raw data/Supplementary Figures/Supplementary Figure 3/
- __MACOSX/Raw data/Supplementary Figures/Supplementary Figure 3/._.DS_Store
- Raw data/Supplementary Figures/Supplementary Figure 3/Suppl Fig 3f/
- Raw data/Supplementary Figures/Supplementary Figure 3/Suppl Fig 3f/Western blot H3K9me3.tif
- __MACOSX/Raw data/Supplementary Figures/Supplementary Figure 3/Suppl Fig 3f/
- __MACOSX/Raw data/Supplementary Figures/Supplementary Figure 3/Suppl Fig 3f/._Western blot H3K9me3.tif
- Raw data/Supplementary Figures/Supplementary Figure 3/Suppl Fig 3f/.DS_Store
- __MACOSX/Raw data/Supplementary Figures/Supplementary Figure 3/Suppl Fig 3f/._.DS_Store
- Raw data/Supplementary Figures/Supplementary Figure 3/Suppl Fig 3f/Graph H3K9me3 fold change.pzfx
- Raw data/Supplementary Figures/Supplementary Figure 3/Suppl Fig 3a/
- Raw data/Supplementary Figures/Supplementary Figure 3/Suppl Fig 3a/Volume of HC domains.pzfx
- Raw data/Supplementary Figures/Supplementary Figure 3/Suppl Fig 3g/
- Raw data/Supplementary Figures/Supplementary Figure 3/Suppl Fig 3g/H3K9me3 levels after UVC.pzfx
- Raw data/Supplementary Figures/Supplementary Figure 3/Suppl Fig 3b/
- Raw data/Supplementary Figures/Supplementary Figure 3/Suppl Fig 3b/3T3_GFPDDB2_MajSat(red)_1h.czi
- Raw data/Supplementary Figures/Supplementary Figure 3/Suppl Fig 3b/3T3_GFPDDB2_beforeUVC.czi
- Raw data/Supplementary Figures/Supplementary Figure 3/Suppl Fig 3b/Volume of HC domains (Maj Sat).pzfx
- __MACOSX/Raw data/Supplementary Figures/Supplementary Figure 3/Suppl Fig 3b/
- __MACOSX/Raw data/Supplementary Figures/Supplementary Figure 3/Suppl Fig 3b/._Volume of HC domains (Maj Sat).pzfx
- Raw data/Supplementary Figures/Supplementary Figure 3/Suppl Fig 3e/
- Raw data/Supplementary Figures/Supplementary Figure 3/Suppl Fig 3e/.DS_Store
- __MACOSX/Raw data/Supplementary Figures/Supplementary Figure 3/Suppl Fig 3e/
- __MACOSX/Raw data/Supplementary Figures/Supplementary Figure 3/Suppl Fig 3e/._.DS_Store
- Raw data/Supplementary Figures/Supplementary Figure 3/Suppl Fig 3e/3T3_GFPDDB2_H3K9me3(a594)_EC.czi
- Raw data/Supplementary Figures/Supplementary Figure 3/Suppl Fig 3e/H3K9me3 in EC.pzfx
- __MACOSX/Raw data/Supplementary Figures/Supplementary Figure 3/Suppl Fig 3e/._H3K9me3 in EC.pzfx
- Raw data/Supplementary Figures/Supplementary Figure 3/Suppl Fig 3d/
- Raw data/Supplementary Figures/Supplementary Figure 3/Suppl Fig 3d/3T3_GFPDDB2_H4K20me3(a594).czi
- Raw data/Supplementary Figures/Supplementary Figure 3/Suppl Fig 3d/3T3_GFPDDB2_H3K4me3(a647).czi
- Raw data/Supplementary Figures/Supplementary Figure 3/Suppl Fig 3d/3T3_GFPDDB2_H3K9me3(a594).czi
- Raw data/Supplementary Figures/Supplementary Figure 3/Suppl Fig 3c/
- Raw data/Supplementary Figures/Supplementary Figure 3/Suppl Fig 3c/3T3_GFPDDB2_EdU(a594)_nonS_afterUVC(fixed).czi
- Raw data/Supplementary Figures/Supplementary Figure 3/Suppl Fig 3c/3T3_GFPDDB2_midlateS_beforeUVC.czi
- Raw data/Supplementary Figures/Supplementary Figure 3/Suppl Fig 3c/3T3_GFPDDB2_EdU(a594)_midlateS_afterUVC(fixed).czi
- Raw data/Supplementary Figures/Supplementary Figure 3/Suppl Fig 3c/3T3_GFPDDB2_nonS_afterUVC.czi
- Raw data/Supplementary Figures/Supplementary Figure 3/Suppl Fig 3c/3T3_GFPDDB2_earlyS_beforeUVC.czi
- Raw data/Supplementary Figures/Supplementary Figure 3/Suppl Fig 3c/3T3_GFPDDB2_nonS_beforeUVC.czi
- Raw data/Supplementary Figures/Supplementary Figure 3/Suppl Fig 3c/3T3_GFPDDB2_EdU(a594)_earlyS_afterUVC(fixed).czi
- Raw data/Supplementary Figures/Supplementary Figure 3/Suppl Fig 3c/3T3_GFPDDB2_earlyS_afterUVC.czi
- Raw data/Supplementary Figures/Supplementary Figure 3/Suppl Fig 3c/3T3_GFPDDB2_midlateS_afterUVC.czi
- Raw data/Supplementary Figures/Supplementary Figure 4/
- Raw data/Supplementary Figures/Supplementary Figure 4/Suppl Fig 4h/
- Raw data/Supplementary Figures/Supplementary Figure 4/Suppl Fig 4h/ Graph GFPDDB2 intensity_antiCas9_3D.pzfx
- Raw data/Supplementary Figures/Supplementary Figure 4/Suppl Fig 4h/Graph_decompaction_recompaction_GFPDD2.pzfx
- Raw data/Supplementary Figures/Supplementary Figure 4/Suppl Fig 4f/
- Raw data/Supplementary Figures/Supplementary Figure 4/Suppl Fig 4f/siluc_after.czi
- Raw data/Supplementary Figures/Supplementary Figure 4/Suppl Fig 4f/siluc_before.czi
- Raw data/Supplementary Figures/Supplementary Figure 4/Suppl Fig 4f/3T3_GFPDDB2_dCas9(RFP)_XPB(a647).czi
- Raw data/Supplementary Figures/Supplementary Figure 4/Suppl Fig 4f/siXPC_before.czi
- Raw data/Supplementary Figures/Supplementary Figure 4/Suppl Fig 4f/3T3_GFPDDB2_XPB(a647).czi
- Raw data/Supplementary Figures/Supplementary Figure 4/Suppl Fig 4f/siXPC_after.czi
- Raw data/Supplementary Figures/Supplementary Figure 4/Suppl Fig 4a/
- Raw data/Supplementary Figures/Supplementary Figure 4/Suppl Fig 4a/Poly(ADP-ribose) levels.pzfx
- Raw data/Supplementary Figures/Supplementary Figure 4/Suppl Fig 4a/Fold decompaction (PARPi).pzfx
- Raw data/Supplementary Figures/Supplementary Figure 4/Suppl Fig 4g/
- Raw data/Supplementary Figures/Supplementary Figure 4/Suppl Fig 4g/3T3_GFPDDB2_dCas9(RFP)_XPB(a647).czi
- Raw data/Supplementary Figures/Supplementary Figure 4/Suppl Fig 4g/ Graph GFPDDB2 intensity_antiCas9_3D.pzfx
- Raw data/Supplementary Figures/Supplementary Figure 4/Suppl Fig 4g/3T3_GFPDDB2_XPB(a647).czi
- Raw data/Supplementary Figures/Supplementary Figure 4/Suppl Fig 4i/
- Raw data/Supplementary Figures/Supplementary Figure 4/Suppl Fig 4i/3T3_GFPDDB2_mCh-H1.0_30min.czi
- Raw data/Supplementary Figures/Supplementary Figure 4/Suppl Fig 4i/Graph_decompaction_recompaction_GFPDD2.pzfx
- Raw data/Supplementary Figures/Supplementary Figure 4/Suppl Fig 4i/Graphs H1 & H2B.pzfx
- __MACOSX/Raw data/Supplementary Figures/Supplementary Figure 4/
- __MACOSX/Raw data/Supplementary Figures/Supplementary Figure 4/Suppl Fig 4i/
- __MACOSX/Raw data/Supplementary Figures/Supplementary Figure 4/Suppl Fig 4i/._Graphs H1 & H2B.pzfx
- Raw data/Supplementary Figures/Supplementary Figure 4/Suppl Fig 4i/3T3_GFPDDB2_mCh-H1.0_beforeUVC.czi
- Raw data/Supplementary Figures/Supplementary Figure 4/.DS_Store
- __MACOSX/Raw data/Supplementary Figures/Supplementary Figure 4/._.DS_Store
- Raw data/Supplementary Figures/Supplementary Figure 4/Suppl Fig 4b/
- Raw data/Supplementary Figures/Supplementary Figure 4/Suppl Fig 4b/3T3_GFPDDB2_dCas9(RFP)_NOdCas9.czi
- Raw data/Supplementary Figures/Supplementary Figure 4/Suppl Fig 4b/3T3_GFPDDB2_dCas9(RFP)_YESdCas9.czi
- Raw data/Supplementary Figures/Supplementary Figure 4/Suppl Fig 4e/
- Raw data/Supplementary Figures/Supplementary Figure 4/Suppl Fig 4e/siluc_after.czi
- Raw data/Supplementary Figures/Supplementary Figure 4/Suppl Fig 4e/siluc_before.czi
- Raw data/Supplementary Figures/Supplementary Figure 4/Suppl Fig 4e/ Graph GFP intensity_dCas9_3D.pzfx
- Raw data/Supplementary Figures/Supplementary Figure 4/Suppl Fig 4e/siXPC_before.czi
- Raw data/Supplementary Figures/Supplementary Figure 4/Suppl Fig 4e/siXPC_after.czi
- Raw data/Supplementary Figures/Supplementary Figure 4/Suppl Fig 4d/
- Raw data/Supplementary Figures/Supplementary Figure 4/Suppl Fig 4d/ Graph GFP intensity_dCas9_3D.pzfx
- __MACOSX/Raw data/Supplementary Figures/Supplementary Figure 4/Suppl Fig 4d/
- __MACOSX/Raw data/Supplementary Figures/Supplementary Figure 4/Suppl Fig 4d/._ Graph GFP intensity_dCas9_3D.pzfx
- Raw data/Supplementary Figures/Supplementary Figure 4/Suppl Fig 4d/3T3_GFPDDB2_dCas9(RFP)_gH2AX(a647).czi
- Raw data/Supplementary Figures/Supplementary Figure 4/Suppl Fig 4c/
- Raw data/Supplementary Figures/Supplementary Figure 4/Suppl Fig 4c/3T3_GFPDDB2_dCas9(RFP)_gH2AX(a647).czi
- Raw data/Supplementary Figures/Supplementary Figure 4/Suppl Fig 4c/3T3_GFPDDB2_dCas9(RFP)_NOdCas9.czi
- Raw data/Supplementary Figures/Supplementary Figure 4/Suppl Fig 4c/3T3_GFPDDB2_dCas9(RFP)_YESdCas9.czi
- Raw data/Supplementary Figures/Supplementary Figure 4/Suppl Fig 4j/
- Raw data/Supplementary Figures/Supplementary Figure 4/Suppl Fig 4j/3T3_GFPDDB2_mCh-H1.0_30min.czi
- Raw data/Supplementary Figures/Supplementary Figure 4/Suppl Fig 4j/Graphs H1 & H2B.pzfx
- Raw data/Supplementary Figures/Supplementary Figure 4/Suppl Fig 4j/3T3_GFPDDB2_mCh-H1.0_beforeUVC.czi
- Raw data/Supplementary Figures/Supplementary Figure 1/
- Raw data/Supplementary Figures/Supplementary Figure 1/Suppl Fig 1e/
- Raw data/Supplementary Figures/Supplementary Figure 1/Suppl Fig 1e/3T3_GFPDDB2_w1DAPI.TIF
- Raw data/Supplementary Figures/Supplementary Figure 1/Suppl Fig 1e/3T3_GFPDDB2_H33-SNAP_w2GFP.TIF
- Raw data/Supplementary Figures/Supplementary Figure 1/Suppl Fig 1e/3T3_w2GFP.TIF
- Raw data/Supplementary Figures/Supplementary Figure 1/Suppl Fig 1e/3T3_H33-SNAP_w3TX.TIF
- Raw data/Supplementary Figures/Supplementary Figure 1/Suppl Fig 1e/3T3_H33-SNAP_w2GFP.TIF
- Raw data/Supplementary Figures/Supplementary Figure 1/Suppl Fig 1e/3T3_GFPDDB2_H33-SNAP_w1DAPI.TIF
- Raw data/Supplementary Figures/Supplementary Figure 1/Suppl Fig 1e/3T3_GFPDDB2_w2GFP.TIF
- Raw data/Supplementary Figures/Supplementary Figure 1/Suppl Fig 1e/3T3_GFPDDB2_w3TX.TIF
- Raw data/Supplementary Figures/Supplementary Figure 1/Suppl Fig 1e/3T3_H33-SNAP_w1DAPI.TIF
- Raw data/Supplementary Figures/Supplementary Figure 1/Suppl Fig 1e/3T3_w3TX.TIF
- Raw data/Supplementary Figures/Supplementary Figure 1/Suppl Fig 1e/3T3_w1DAPI.TIF
- Raw data/Supplementary Figures/Supplementary Figure 1/Suppl Fig 1e/3T3_GFPDDB2_H33-SNAP_w3TX.TIF
- Raw data/Supplementary Figures/Supplementary Figure 1/Suppl Fig 1b/
- Raw data/Supplementary Figures/Supplementary Figure 1/Suppl Fig 1b/Western blot DDB1-DDB2 levels.tif
- __MACOSX/Raw data/Supplementary Figures/Supplementary Figure 1/
- __MACOSX/Raw data/Supplementary Figures/Supplementary Figure 1/Suppl Fig 1b/
- __MACOSX/Raw data/Supplementary Figures/Supplementary Figure 1/Suppl Fig 1b/._Western blot DDB1-DDB2 levels.tif
- Raw data/Supplementary Figures/Supplementary Figure 1/Suppl Fig 1b/.DS_Store
- __MACOSX/Raw data/Supplementary Figures/Supplementary Figure 1/Suppl Fig 1b/._.DS_Store
- Raw data/Supplementary Figures/Supplementary Figure 1/Suppl Fig 1c/
- Raw data/Supplementary Figures/Supplementary Figure 1/Suppl Fig 1c/.DS_Store
- __MACOSX/Raw data/Supplementary Figures/Supplementary Figure 1/Suppl Fig 1c/
- __MACOSX/Raw data/Supplementary Figures/Supplementary Figure 1/Suppl Fig 1c/._.DS_Store
- Raw data/Supplementary Figures/Supplementary Figure 1/Suppl Fig 1c/Western blot pulldown.tif
- __MACOSX/Raw data/Supplementary Figures/Supplementary Figure 1/Suppl Fig 1c/._Western blot pulldown.tif
- Raw data/Supplementary Figures/Supplementary Figure 1/Suppl Fig 1d/
- Raw data/Supplementary Figures/Supplementary Figure 1/Suppl Fig 1d/FACS cell lines.pdf
- Raw data/Supplementary Figures/Supplementary Figure 1/.DS_Store
- __MACOSX/Raw data/Supplementary Figures/Supplementary Figure 1/._.DS_Store
- Raw data/Supplementary Figures/Supplementary Figure 1/Suppl Fig 1f/
- Raw data/Supplementary Figures/Supplementary Figure 1/Suppl Fig 1f/.DS_Store
- __MACOSX/Raw data/Supplementary Figures/Supplementary Figure 1/Suppl Fig 1f/
- __MACOSX/Raw data/Supplementary Figures/Supplementary Figure 1/Suppl Fig 1f/._.DS_Store
- Raw data/Supplementary Figures/Supplementary Figure 1/Suppl Fig 1f/Western blot cell lines.tif
- __MACOSX/Raw data/Supplementary Figures/Supplementary Figure 1/Suppl Fig 1f/._Western blot cell lines.tif
- Raw data/Supplementary Figures/Supplementary Figure 1/Suppl Fig 1g/
- Raw data/Supplementary Figures/Supplementary Figure 1/Suppl Fig 1g/Graph new H3.3-SNAP & XPB.pzfx
- Raw data/Supplementary Figures/Supplementary Figure 1/Suppl Fig 1g/images IF/
- Raw data/Supplementary Figures/Supplementary Figure 1/Suppl Fig 1g/images IF/3T3GFPDDB2H33SNAP_newH33(CY3)_CPD(CY5)_w3CY3.TIF
- Raw data/Supplementary Figures/Supplementary Figure 1/Suppl Fig 1g/images IF/U2OSH33SNAP_newH33(CY3)_CPD(CY5)_w4CY5.TIF
- Raw data/Supplementary Figures/Supplementary Figure 1/Suppl Fig 1g/images IF/U2OSH33SNAP_newH33(CY3)_CPD(CY5)_w2GFP.TIF
- Raw data/Supplementary Figures/Supplementary Figure 1/Suppl Fig 1g/images IF/U2OSH33SNAP_newH33(CY3)_CPD(CY5)_w1DAPI.TIF
- Raw data/Supplementary Figures/Supplementary Figure 1/Suppl Fig 1g/images IF/3T3GFPDDB2H33SNAP_newH33(CY3)_CPD(CY5)_w1DAPI.TIF
- Raw data/Supplementary Figures/Supplementary Figure 1/Suppl Fig 1g/images IF/3t3_5_h33snap_newhistones(CY3)_cpd(CY5)_6_w4CY5.TIF
- Raw data/Supplementary Figures/Supplementary Figure 1/Suppl Fig 1g/images IF/3t3_5_h33snap_newhistones(CY3)_cpd(CY5)_6_w2GFP.TIF
- Raw data/Supplementary Figures/Supplementary Figure 1/Suppl Fig 1g/images IF/3t3_5_h33snap_newhistones(CY3)_cpd(CY5)_6_w1DAPI.TIF
- Raw data/Supplementary Figures/Supplementary Figure 1/Suppl Fig 1g/images IF/3t3_5_h33snap_newhistones(CY3)_cpd(CY5)_6_w3CY3.TIF
- Raw data/Supplementary Figures/Supplementary Figure 1/Suppl Fig 1g/images IF/U2OSH33SNAP_newH33(CY3)_CPD(CY5)_w3CY3.TIF
- Raw data/Supplementary Figures/Supplementary Figure 1/Suppl Fig 1g/images IF/3T3GFPDDB2H33SNAP_newH33(CY3)_CPD(CY5)_w2GFP.TIF
- Raw data/Supplementary Figures/Supplementary Figure 1/Suppl Fig 1g/images IF/3T3GFPDDB2H33SNAP_newH33(CY3)_CPD(CY5)_w4CY5.TIF
- Raw data/Supplementary Figures/Supplementary Figure 6/
- Raw data/Supplementary Figures/Supplementary Figure 6/.DS_Store
- __MACOSX/Raw data/Supplementary Figures/Supplementary Figure 6/
- __MACOSX/Raw data/Supplementary Figures/Supplementary Figure 6/._.DS_Store
- Raw data/Supplementary Figures/Supplementary Figure 6/Western blot GFP-DDB2 removal siHIRA_DAXX.tif
- __MACOSX/Raw data/Supplementary Figures/Supplementary Figure 6/._Western blot GFP-DDB2 removal siHIRA_DAXX.tif
- Raw data/Supplementary Figures/Supplementary Figure 6/Fig 6f/
- Raw data/Supplementary Figures/Supplementary Figure 6/Fig 6f/.DS_Store
- __MACOSX/Raw data/Supplementary Figures/Supplementary Figure 6/Fig 6f/
- __MACOSX/Raw data/Supplementary Figures/Supplementary Figure 6/Fig 6f/._.DS_Store
- Raw data/Supplementary Figures/Supplementary Figure 6/Fig 6f/Graph GFP-DDB2 removal.pzfx
- Raw data/Supplementary Figures/Supplementary Figure 6/Fig 6a/
- Raw data/Supplementary Figures/Supplementary Figure 6/Fig 6a/.DS_Store
- __MACOSX/Raw data/Supplementary Figures/Supplementary Figure 6/Fig 6a/
- __MACOSX/Raw data/Supplementary Figures/Supplementary Figure 6/Fig 6a/._.DS_Store
- Raw data/Supplementary Figures/Supplementary Figure 6/Fig 6a/Western blot HIRA_DAXX.tif
- __MACOSX/Raw data/Supplementary Figures/Supplementary Figure 6/Fig 6a/._Western blot HIRA_DAXX.tif
- Raw data/Supplementary Figures/Supplementary Figure 6/Fig 6a/Graphs HIRA_DAXX.pzfx
- __MACOSX/Raw data/Supplementary Figures/Supplementary Figure 6/Fig 6a/._Graphs HIRA_DAXX.pzfx
- Raw data/Supplementary Figures/Supplementary Figure 6/Fig 6a/3T3_GFPDDB2_DAXX(a568)_HIRA(a647)_siLUC_9.czi
- Raw data/Supplementary Figures/Supplementary Figure 6/Fig 6a/3T3_GFPDDB2_DAXX(a568)_HIRA(a647)_siHIRA_1.czi
- Raw data/Supplementary Figures/Supplementary Figure 6/Fig 6a/3T3_GFPDDB2_DAXX(a568)_HIRA(a647)_siDAXX.czi
- Raw data/Supplementary Figures/Supplementary Figure 6/Fig 6d/
- Raw data/Supplementary Figures/Supplementary Figure 6/Fig 6d/3T3_GFPDDB2_DAXX(a568)_EdU(a647)_midlateS.lsm
- Raw data/Supplementary Figures/Supplementary Figure 6/Fig 6d/3T3_GFPDDB2_DAXX(a568)_EdU(a647)_nonS.lsm
- Raw data/Supplementary Figures/Supplementary Figure 6/Fig 6d/3T3_GFPDDB2_DAXX(a568)_EdU(a647)_earlyS.lsm
- Raw data/Supplementary Figures/Supplementary Figure 6/Fig 6c/
- Raw data/Supplementary Figures/Supplementary Figure 6/Fig 6c/.DS_Store
- __MACOSX/Raw data/Supplementary Figures/Supplementary Figure 6/Fig 6c/
- __MACOSX/Raw data/Supplementary Figures/Supplementary Figure 6/Fig 6c/._.DS_Store
- Raw data/Supplementary Figures/Supplementary Figure 6/Fig 6c/3T3_GFPDDB2_DAXX(a594)_siATRX.czi
- Raw data/Supplementary Figures/Supplementary Figure 6/Fig 6c/Western blot DAXX_siATRX.tif
- __MACOSX/Raw data/Supplementary Figures/Supplementary Figure 6/Fig 6c/._Western blot DAXX_siATRX.tif
- Raw data/Supplementary Figures/Supplementary Figure 6/Fig 6c/Graph DAXX enrichment (siATRX).pzfx
- Raw data/Supplementary Figures/Supplementary Figure 6/Fig 6c/3T3_GFPDDB2_DAXX(a594)_siLUC.czi
- Raw data/Supplementary Figures/Supplementary Figure 6/Fig 6b/
- Raw data/Supplementary Figures/Supplementary Figure 6/Fig 6b/3T3_GFPDDB2_ATRX(a594).czi
- Raw data/Supplementary Figures/Supplementary Figure 6/Fig 6b/Graph ATRX enrichment.pzfx
- Raw data/Supplementary Figures/Supplementary Figure 6/Fig 6e/
- Raw data/Supplementary Figures/Supplementary Figure 6/Fig 6e/Western blot DAXX empty vs GFPDDB2.tif
- __MACOSX/Raw data/Supplementary Figures/Supplementary Figure 6/Fig 6e/
- __MACOSX/Raw data/Supplementary Figures/Supplementary Figure 6/Fig 6e/._Western blot DAXX empty vs GFPDDB2.tif
- Raw data/Supplementary Figures/Supplementary Figure 6/Fig 6e/3T3_empty_GFPDDB2(a647)_CPD(a488)_DAXX(a568).czi
- Raw data/Supplementary Figures/Supplementary Figure 6/Fig 6e/.DS_Store
- __MACOSX/Raw data/Supplementary Figures/Supplementary Figure 6/Fig 6e/._.DS_Store
- Raw data/Supplementary Figures/Supplementary Figure 6/Fig 6e/3T3_GFPDDB2(a647)_CPD(a488)_DAXX(a568).czi
- Raw data/Supplementary Figures/Supplementary Figure 6/Fig 6e/Graph DAXX empty vs GFPDDB2.pzfx
- Raw data/Supplementary Figures/Supplementary Figure 7/
- Raw data/Supplementary Figures/Supplementary Figure 7/Suppl Fig 7a/
- Raw data/Supplementary Figures/Supplementary Figure 7/Suppl Fig 7a/NIH3T3_SETDB1_CPD.czi
- Raw data/Supplementary Figures/Supplementary Figure 7/Suppl Fig 7a/SETDB1_CPD.pzfx
- Raw data/Supplementary Figures/Supplementary Figure 7/Suppl Fig 7a/NIH3T3_GFP-DDB2_SETDB1_CPD.czi
- Raw data/Supplementary Figures/Supplementary Figure 7/Suppl Fig 7f/
- Raw data/Supplementary Figures/Supplementary Figure 7/Suppl Fig 7f/Graph SETDB1 siH3.3.pzfx
- Raw data/Supplementary Figures/Supplementary Figure 7/Suppl Fig 7f/Graph SETDB1 siCAF1 p150.pzfx
- Raw data/Supplementary Figures/Supplementary Figure 7/.DS_Store
- __MACOSX/Raw data/Supplementary Figures/Supplementary Figure 7/
- __MACOSX/Raw data/Supplementary Figures/Supplementary Figure 7/._.DS_Store
- Raw data/Supplementary Figures/Supplementary Figure 7/Suppl Fig 7c/
- Raw data/Supplementary Figures/Supplementary Figure 7/Suppl Fig 7c/3T3_GFPDDB2_SETDB1(a568)_EZH2(a647).czi
- Raw data/Supplementary Figures/Supplementary Figure 7/Suppl Fig 7d/
- Raw data/Supplementary Figures/Supplementary Figure 7/Suppl Fig 7d/.DS_Store
- __MACOSX/Raw data/Supplementary Figures/Supplementary Figure 7/Suppl Fig 7d/
- __MACOSX/Raw data/Supplementary Figures/Supplementary Figure 7/Suppl Fig 7d/._.DS_Store
- Raw data/Supplementary Figures/Supplementary Figure 7/Suppl Fig 7d/Western blot GFP-DDB2 removal siSETDB1 (raw data).tif
- __MACOSX/Raw data/Supplementary Figures/Supplementary Figure 7/Suppl Fig 7d/._Western blot GFP-DDB2 removal siSETDB1 (raw data).tif
- Raw data/Supplementary Figures/Supplementary Figure 7/Suppl Fig 7d/Graph GFP-DDB2 removal.pzfx
- Raw data/Supplementary Figures/Supplementary Figure 7/Suppl Fig 7e/
- Raw data/Supplementary Figures/Supplementary Figure 7/Suppl Fig 7e/3T3_GFPDDB2_SETDB1(a568)_H3.3-SNAP(SiR647)_siLUC.czi
- Raw data/Supplementary Figures/Supplementary Figure 7/Suppl Fig 7e/3T3_GFPDDB2_SETDB1(a568)_H3.3-SNAP(SiR647)_siSETDB1.czi
- Raw data/Supplementary Figures/Supplementary Figure 7/Suppl Fig 7b/
- Raw data/Supplementary Figures/Supplementary Figure 7/Suppl Fig 7b/Graph SUV39H1 enrichment.pzfx
- Raw data/Supplementary Figures/Supplementary Figure 7/Suppl Fig 7b/.DS_Store
- __MACOSX/Raw data/Supplementary Figures/Supplementary Figure 7/Suppl Fig 7b/
- __MACOSX/Raw data/Supplementary Figures/Supplementary Figure 7/Suppl Fig 7b/._.DS_Store
- Raw data/Supplementary Figures/Supplementary Figure 7/Suppl Fig 7b/Western blot H3K9me3 siSETDB1.tif
- __MACOSX/Raw data/Supplementary Figures/Supplementary Figure 7/Suppl Fig 7b/._Western blot H3K9me3 siSETDB1.tif
- Raw data/Supplementary Figures/Supplementary Figure 7/Suppl Fig 7b/Graph SUV39H1 siSETDB1.pzfx
- Raw data/Supplementary Figures/Supplementary Figure 7/Suppl Fig 7b/NIH3T3_GFP-DDB2_SUV39H1.czi.czi
- Raw data/.DS_Store
- __MACOSX/Raw data/._.DS_Store
- Raw data/Supplementary Videos /
- Raw data/Supplementary Videos /Recompaction/
- Raw data/Supplementary Videos /Recompaction/3T3_GFP-DDB2_8min.czi
- Raw data/Supplementary Videos /Recompaction/3T3_GFP-DDB2_aftertimeseries.czi
- Raw data/Supplementary Videos /Recompaction/DDB2_Concatenated Stacks.tif
- Raw data/Supplementary Videos /Recompaction/3T3_GFP-DDB2_timeseries_every30min.czi.tif
- Raw data/Supplementary Videos /Recompaction/DAPI_Concatenated Stacks.tif
- Raw data/Supplementary Videos /Recompaction/3T3_GFP-DDB2_before damage.czi
- Raw data/Supplementary Videos /Recompaction/3T3_GFP-DDB2_30min.czi
- Raw data/Supplementary Videos /Decompaction/
- Raw data/Supplementary Videos /Decompaction/3T3_GFP-DDB2_2-20min.lsm
- Raw data/Supplementary Videos /Decompaction/DDB2-Concatenated Stacks.tif
- Raw data/Supplementary Videos /Decompaction/3T3_GFP-DDB2_before damage.lsm
- Raw data/Supplementary Videos /Decompaction/DAPI-Concatenated Stacks.tif
- Raw data/Supplementary Videos /Decompaction/3T3_GFP-DDB2_22min.lsm
- Raw data/Main Figures/
- Raw data/Main Figures/.DS_Store
- __MACOSX/Raw data/Main Figures/
- __MACOSX/Raw data/Main Figures/._.DS_Store
- Raw data/Main Figures/Figure 6/
- Raw data/Main Figures/Figure 6/.DS_Store
- __MACOSX/Raw data/Main Figures/Figure 6/
- __MACOSX/Raw data/Main Figures/Figure 6/._.DS_Store
- Raw data/Main Figures/Figure 6/Fig 6f/
- Raw data/Main Figures/Figure 6/Fig 6f/micronuclei.pzfx
- __MACOSX/Raw data/Main Figures/Figure 6/Fig 6f/
- __MACOSX/Raw data/Main Figures/Figure 6/Fig 6f/._micronuclei.pzfx
- Raw data/Main Figures/Figure 6/Fig 6f/.DS_Store
- __MACOSX/Raw data/Main Figures/Figure 6/Fig 6f/._.DS_Store
- Raw data/Main Figures/Figure 6/Fig 6f/Western blot micronuclei.tif
- __MACOSX/Raw data/Main Figures/Figure 6/Fig 6f/._Western blot micronuclei.tif
- Raw data/Main Figures/Figure 6/Fig 6a/
- Raw data/Main Figures/Figure 6/Fig 6a/3T3_GFPDDB2_SETDB1(a594)_siSUV39H1:2.czi
- Raw data/Main Figures/Figure 6/Fig 6a/3T3_GPFDDB2_SETDB1(a594)_siH3.3+siCAF1.czi
- Raw data/Main Figures/Figure 6/Fig 6a/3T3_GPFDDB2_SETDB1(a594)_siLUC.czi
- Raw data/Main Figures/Figure 6/Fig 6d/
- Raw data/Main Figures/Figure 6/Fig 6d/Western blot H3K9me3.tif
- __MACOSX/Raw data/Main Figures/Figure 6/Fig 6d/
- __MACOSX/Raw data/Main Figures/Figure 6/Fig 6d/._Western blot H3K9me3.tif
- Raw data/Main Figures/Figure 6/Fig 6d/Quantification western blot H3K9me3.pzfx
- Raw data/Main Figures/Figure 6/Fig 6d/.DS_Store
[truncated: 129 more entries]
