# Supplementary material for: Imaging the response to DNA damage in heterochromatin domains reveals core principles of heterochromatin maintenance
Source: Nat Commun. 2021 Apr 23;12:2428. doi: 10.1038/s41467-021-22575-5 (PMC8065061; doi:10.1038/s41467-021-22575-5)
Supplement: Supplementary file 7 — Source Data [file 41467_2021_22575_MOESM7_ESM.zip › Raw data/Main Figures/Figure 1/Fig 1d/RT-qPCR major satellites.xlsx]

## Sheet: EXP1
			GAPDH 1	GAPDH 2	MajSat 1	MajSat 2	U6 1	U6 2
		no dam	591.151	488.341	884.282	849.992	855.518	843.434
		1h30	660.213	637.585	336.677	339.176	1240.17	1225.92
			GAPDH	MajSat	norm gapdh	norm -uv
		nodam	539.746	867.137	1.60657	1
		1h30	648.899	337.927	0.520769	0.32415

## Sheet: EXP2
			GAPDH 1	GAPDH 2	MajSat 1	MajSat 2
		no dam	244.423	240.126	292.991	314.928
		1h30	373.197	375.65	54.0126	56.4544
			GAPDH	MajSat	norm gapdh	norm -uv
		nodam	242.274	303.96	1.25461	1
		1h30	374.423	55.2335	0.147516	0.117579

## Sheet: EXP3
			GAPDH 1	GAPDH 2	MajSat 1	MajSat 2
	siLUC	no dam	288.024	288.676	354.847	341.422
		1h30	593.478	580.793	553.877	532.385
			GAPDH	MajSat	norm gapdh	norm -uv
		nodam	288.35	348.134	1.20733	1
		1h30	587.135	543.131	0.925053	0.766194

## Sheet: EXP4
				GAPDH 1	GAPDH 2	MajSat 1	MajSat 2
		siLUC	no dam	337.34	353.835	230.807	244.115
			1h30	326.48	341.369	185.397	184.03
			GAPDH	MajSat	norm gapdh	norm -uv
		nodam	345.588	237.461	0.687122	1
		1h30	333.925	184.713	0.553159	0.805037
